# Supplementary material for: GmLac55 Enhanced Soybean Resistance Against Soybean Cyst Nematodes Through Lignin Biosynthesis
Source: Int J Mol Sci. 2025 Jun 30;26(13):6304. doi: 10.3390/ijms26136304 (PMC12249524; doi:10.3390/ijms26136304)
Supplement: Supplementary file 1 [file ijms-26-06304-s001.zip]

Archive with 1 entries (1 files):
- ijms-3688211-supplementary.xlsx
