# Supplementary material for: GmLac55 Enhanced Soybean Resistance Against Soybean Cyst Nematodes Through Lignin Biosynthesis
Source: Int J Mol Sci. 2025 Jun 30;26(13):6304. doi: 10.3390/ijms26136304 (PMC12249524; doi:10.3390/ijms26136304)
Supplement: Supplementary file 1 [file ijms-26-06304-s001.zip › ijms-3688211-supplementary.xlsx]

## Sheet: Sheet1
Table S1 Primers list
Primer name	Primer sequence（5'-3'）	Purpose
Tubulinmotif -F	AGGGCAATGCGGTAACCA	qRT-PCR validation
Tubulinmotif-R	ATAAACATTGATGCGCTCCA
GmC4H-F	TTACTTCGTTGACGAGAGGAAGAAG
GmC4H-R	ACTCTGTCAATCTCATCCCTTAACT
GmLac55-F	GGTTGGCGTTTGCACAGTT
GmLac55- R	CCCAAGGAGTTCCAACCTGTC
GmLac85-F	GGTTTAGCACATTTGTCCCTTGG
GmLac85-R	CCCAAGGAGTTCCAACCTGT
GmLac55-F	GGACCCGAGCTCGTTATGGTAACAATGGGTTTGAAAGCACTTTT	Vector construction for overexpression
GmLac55-R	ACCAATTCATTAAGGCCTATAGTGTCTATTTCCTAGCATCTTTCCT
